# Supplementary material for: Fracture damage and energy dissipation of granite based on continuous-discontinuous coupling
Source: PLoS One. 2025 May 7;20(5):e0322377. doi: 10.1371/journal.pone.0322377 (PMC12058131; doi:10.1371/journal.pone.0322377)
Supplement: S1 Data — (XLSX) [file pone.0322377.s001.xlsx]

## Sheet: Fig. 6(a)
Numerical simulation		Laboratory test
Displacement/%	Stress/MPa	Displacement/%	Stress/MPa
0.00353	0.78947	0.0038	0.83181
0.00705	1.97368	0.01118	1.12913
0.01763	1.97368	0.01944	1.26127
0.02564	3.14426	0.02821	1.57895
0.03174	4.34211	0.03538	1.92197
0.04232	4.73684	0.04584	2.36842
0.0529	6.71053	0.05642	2.76316
0.06348	7.10526	0.067	3.15789
0.07758	9.07895	0.07758	3.55263
0.08816	9.86842	0.08816	3.94737
0.09874	11.4474	0.09874	4.34211
0.10932	12.2368	0.10932	5.13158
0.1199	13.421	0.1199	5.52632
0.13048	14.6053	0.13048	5.92105
0.14106	15.3947	0.14106	6.31579
0.14458	16.1842	0.14458	6.71053
0.15164	16.9737	0.15516	7.10526
0.15516	17.3684	0.16574	7.89474
0.16574	18.1579	0.17632	8.28947
0.1728	19.3421	0.1869	9.07895
0.17632	19.7368	0.19748	9.47368
0.18338	20.1316	0.20806	10.2632
0.19395	21.3158	0.21864	11.0526
0.20453	22.5	0.22569	11.4474
0.21511	23.6842	0.22922	11.4474
0.22569	24.8684	0.23627	12.2368
0.23627	25.6579	0.24685	12.6316
0.24685	26.8421	0.25743	13.421
0.25743	28.0263	0.26801	14.2105
0.26448	28.8158	0.27859	15
0.27506	30	0.28917	15.7895
0.28564	31.1842	0.29975	16.5789
0.29622	32.3684	0.31033	17.3684
0.3068	33.5526	0.32091	18.1579
0.31738	34.3421	0.33149	19.3421
0.32796	35.5263	0.34207	19.7368
0.33854	36.7105	0.34912	20.5263
0.34912	37.8947	0.3597	21.7105
0.3597	39.0789	0.37028	22.5
0.37028	40.2632	0.38086	23.2895
0.3738	40.6579	0.39144	24.4737
0.38438	41.8421	0.40202	25.2632
0.39496	43.0263	0.41259	26.4474
0.40554	44.2105	0.42317	27.6316
0.41612	45	0.43375	28.4211
0.4267	46.1842	0.44433	29.6053
0.43728	47.3684	0.45491	30.7895
0.44786	48.5526	0.46549	31.9737
0.45844	49.7368	0.48665	33.9474
0.46902	50.9211	0.49723	35.1316
0.4796	52.1053	0.50781	36.3158
0.49018	53.2895	0.51839	37.5
0.50076	54.4737	0.52897	38.6842
0.51134	55.2632	0.53955	39.8684
0.52191	56.4474	0.55013	41.0526
0.53249	57.6316	0.56071	42.2368
0.54307	58.8158	0.57128	43.4211
0.55365	60	0.58186	44.6053
0.56423	61.1842	0.59244	45.7895
0.57481	62.3684	0.60655	47.7632
0.58539	63.5526	0.61713	48.9474
0.59244	64.3421	0.62771	50.1316
0.60302	65.5263	0.63829	51.3158
0.6136	66.7105	0.64887	52.5
0.62418	67.5	0.65945	54.0789
0.63476	68.6842	0.67003	55.2632
0.64534	69.8684	0.6806	56.4474
0.65592	71.0526	0.6806	56.4474
0.6665	72.2368	0.69118	58.0263
0.67708	73.421	0.70176	59.2105
0.68766	74.2105	0.71234	60.7895
0.70176	76.1842	0.72292	61.9737
0.71234	77.3684	0.7335	63.1579
0.72292	78.5526	0.74408	64.7368
0.7335	79.7368	0.75466	66.3158
0.74408	80.921	0.76171	67.1053
0.75466	82.1053	0.77229	68.2895
0.76524	83.2895	0.78287	69.8684
0.77582	84.4737	0.79345	71.4474
0.7864	85.6579	0.80403	72.6316
0.79698	86.4474	0.81461	74.2105
0.80756	88.0263	0.82519	75.3947
0.81814	89.2105	0.83577	76.9737
0.82872	90	0.84635	78.1579
0.83929	91.1842	0.8534	79.3421
0.84987	92.3684	0.86398	80.921
0.86045	93.5526	0.87456	82.1053
0.87103	94.7368	0.88514	83.6842
0.88161	95.921	0.89572	84.8684
0.89219	96.7105	0.9063	86.4474
0.90277	97.8947	0.91688	88.0263
0.91335	99.079	0.92746	89.2105
0.92393	99.8684	0.93804	90.7895
0.93451	100.658	0.94861	92.3684
0.94509	101.447	0.95919	93.5526
0.95567	102.237	0.96977	95.1316
0.96625	103.026	0.98035	95.921
0.97683	103.026	0.99093	97.8947
0.98741	104.211	1.00151	99.4737
0.99798	104.211	1.01209	100.658
1.00856	104.211	1.02267	101.842
1.01914	104.605	1.03232	102.91
1.02972	104.211	1.04059	103.835
1.0403	104.211	1.04679	104.661
1.05088	104.211	1.05441	105.395
1.06154	103.769	1.06125	104.76
1.06833	102.877	1.06499	103.816
1.07909	101.842	1.0704	102.679
1.08967	100.263	1.07158	99.7718
1.10025	98.2895	1.07187	101.324
1.11083	96.3158	1.07204	77.7632
1.12141	93.9474	1.07204	78.9474
1.13199	91.1842	1.07204	80.1316
1.13904	89.2105	1.07204	81.3158
		1.07204	82.5
		1.07204	83.6842
		1.07204	84.8684
		1.07204	86.0526
		1.07204	87.2368
		1.07204	88.421
		1.07204	90.7895
		1.07204	91.9737
		1.07204	93.1579
		1.07204	94.3421
		1.07204	95.5263
		1.07204	96.7105
		1.07204	97.8947
		1.07204	89.6053

## Sheet: Fig. 8
0MPa		5MPa		10MPa		15MPa		20MPa		25MPa
Strain / %	Stress / MPa	Strain / %	Stress / MPa	Strain / %	Stress / MPa	Strain / %	Stress / MPa	Strain / %	Stress / MPa	Strain / %	Stress / MPa
0	0	0	0	0	0	0	0	0	0	0	0
0.10876	10.989	0.03259	4.65409	0.04823	7.49878	0.05996	9.39524	0.04676	9.2372	0.0189	6.31349
0.15634	17.5824	0.06241	8.76308	0.08636	13.6623	0.09369	16.0328	0.09272	17.6132	0.04579	12.635
0.21073	23.0769	0.09516	13.2672	0.12547	21.3271	0.1284	22.5914	0.14356	26.3053	0.08001	19.5097
0.26511	28.5714	0.11911	17.4552	0.1636	28.5969	0.16018	28.992	0.18902	36.2617	0.11863	26.7004
0.33308	35.1648	0.15236	22.5124	0.20271	35.4715	0.19391	34.6814	0.24329	46.2972	0.14894	32.2317
0.40106	42.8571	0.17876	27.3326	0.23986	42.7413	0.22129	40.5288	0.28777	55.5424	0.18364	39.4225
0.45544	49.4505	0.21591	32.7059	0.27897	49.853	0.26431	48.4307	0.34008	65.0247	0.21787	46.1391
0.51662	54.9451	0.24426	37.6841	0.3171	55.7004	0.29902	55.2263	0.39434	75.1391	0.25404	53.2508
0.571	61.5385	0.28386	42.5042	0.35328	62.101	0.3347	61.5478	0.43834	83.3571	0.29951	61.2318
0.62538	67.033	0.30782	47.4034	0.38457	69.0546	0.36697	67.9484	0.48185	91.338	0.3303	67.9484
0.69335	75.8242	0.34741	52.7767	0.42514	75.6923	0.40314	74.507	0.51412	98.3707	0.3655	74.9811
0.76133	82.4176	0.37387	58.2418	0.46523	82.2508	0.42661	79.9593	0.563	107.142	0.39826	80.6705
0.82251	89.011	0.4051	62.9702	0.50092	88.9675	0.46376	87.4661	0.61287	116.861	0.42759	86.4389
0.89048	95.6044	0.43932	67.7903	0.541	95.8421	0.50581	94.0247	0.66029	125.711	0.45692	92.0492
0.94486	101.099	0.47305	72.6895	0.5806	102.559	0.5322	99.319	0.70526	134.482	0.48478	97.4225
1.00604	103.297	0.50238	76.8775	0.6158	109.117	0.57376	106.036	0.75073	142.463	0.51998	103.981
1.07402	103.297	0.53318	81.7767	0.65735	116.15	0.60602	111.804	0.77419	147.126	0.54149	108.485
1.10801	97.8022	0.56251	86.3598	0.69206	122.551	0.64269	118.363	0.81526	155.344	0.56838	114.175
1.14199	89.011	0.59429	92.3653	0.72286	127.845	0.67153	122.867	0.86072	163.878	0.59918	119.943
		0.62802	97.0274	0.75366	133.218	0.69255	127.45	0.89103	169.488	0.62607	124.526
		0.65491	102.243	0.78739	140.014	0.72482	133.613	0.93112	177.864	0.66126	132.033
		0.69206	107.695	0.82601	147.126	0.74388	136.774	0.9712	185.134	0.70037	139.856
		0.73948	114.096	0.86121	154.158	0.76735	141.91	0.99858	189.559	0.73362	146.73
		0.76686	118.521	0.89543	161.112	0.79619	147.363	1.02987	196.354	0.76197	152.262
		0.8045	123.894	0.93747	168.145	0.82503	151.788	1.07289	202.913	0.79277	157.635
		0.83286	129.188	0.96925	174.466	0.86463	159.215	1.10613	208.76	0.82014	162.929
		0.8565	132.967	1.01178	179.839	0.89347	164.431	1.13693	213.66	0.84801	168.698
		0.90408	140.659	1.04893	184.264	0.92623	171.226	1.15893	217.215	0.87392	174.466
		0.95214	146.493	1.09244	188.373	0.94627	175.335	1.19461	221.008	0.89983	179.523
		0.98565	150.549	1.13106	190.665	0.97316	179.207	1.24448	225.196	0.92867	185.371
		1.04683	154.945	1.18435	191.534	1.01031	185.213	1.27381	227.488	0.95458	190.744
		1.1148	156.044	1.22786	189.48	1.03133	189.638	1.30216	228.673	0.97903	196.354
		1.15111	155.739	1.27332	185.371	1.05675	193.747	1.34518	229.779	1.00787	200.463
		1.18278	151.648	1.3095	179.839	1.08951	198.488	1.37647	229.463	1.03769	206.39
		1.21564	147.916	1.3491	173.281	1.11249	202.044	1.41069	227.883	1.05822	211.21
		1.25076	142.857	1.3838	166.643	1.13693	205.126	1.46398	223.853	1.07875	215.082
		1.28505	137.169			1.16626	208.839	1.50895	217.373	1.1076	221.72
		1.31781	131.875			1.19461	211.289	1.53829	212.632	1.13302	226.303
						1.23275	213.818	1.55931	209.709	1.15648	231.676
						1.28359	216.188	1.58668	204.73	1.18484	236.575
						1.32661	216.188	1.61504	200.463	1.21368	241.632
						1.36132	214.529	1.64535	196.591	1.24203	246.532
						1.39065	212.079			1.27137	250.482
						1.4234	208.839			1.3007	254.75
						1.45958	203.387			1.33443	257.357
						1.48451	199.831			1.37012	260.676
						1.507	195.406			1.40336	263.442
						1.53437	190.27			1.441	265.101
						1.56273	185.845			1.48109	267.235
										1.51971	267.076
										1.55197	265.575
										1.58766	263.758
										1.61944	261.308
										1.65268	257.673
										1.68837	253.248
										1.71183	250.324
										1.74214	244.714
										1.77685	239.578
										1.79934	235.785
										1.82671	232.071
										1.86827	225.591

## Sheet: Fig. 9(a)
Tension crack		Shear crack
Confining pressure / MPa	Percentage of tensile and tensile cracks / %	Confining pressure / MPa	Percentage of tensile and tensile cracks / %
0	51.1882	0	48.7883
5.0264	60.4161	5.0439	39.5435
10.0497	61.5992	10.0555	38.3351
15.0671	62.402	15.0555	37.5746
20.0554	63.5005	20.0613	36.476
25.0087	64.2329	25.0087	35.9859

## Sheet: Fig. 9(b)
0MPa		5MPa		10MPa		15MPa		20MPa		25MPa
Strain / %	Crack count	Strain / %	Crack count	Strain / %	Crack count	Strain / %	Crack count	Strain / %	Crack count	Strain / %	Crack count
0.3	384.502	0.3221	1491.31	0.2491	602.804	0.40837	906.854	0.32873	1547.01	0.25264	1481.22
0.35	404.502	0.37961	1741.31	0.31325	708.831	0.47385	1068.85	0.3982	1819.05	0.29953	1731.21
0.4	424.502	0.44377	1991.32	0.38359	814.859	0.54464	1230.85	0.46102	2091.09	0.34997	1981.2
0.45	444.502	0.50703	2241.33	0.45438	920.887	0.61676	1392.85	0.51367	2363.13	0.42076	2231.19
0.5	925.926	0.56632	2491.33	0.52827	1026.91	0.68843	1554.84	0.57738	2635.16	0.47164	2481.18
0.55	925.926	0.63357	2741.34	0.56942	1132.94	0.74329	1716.84	0.63711	2907.2	0.52385	2731.17
0.6	925.926	0.68489	2991.35	0.61897	1238.97	0.79904	1878.84	0.69551	3179.24	0.56455	2981.16
0.76687	925.926	0.74196	3241.36	0.68843	1345	0.84947	2040.84	0.75435	3451.28	0.61012	3231.15
0.82822	925.926	0.7955	3491.36	0.72736	1451.02	0.90699	2202.83	0.80612	3723.31	0.65127	3481.14
0.88957	4629.63	0.84638	3731.27	0.76984	1557.05	0.9592	2364.83	0.86496	3995.35	0.69507	3731.13
0.93252	9259.26	0.89195	3702.95	0.8101	2663.08	1.01008	3302.34	0.91318	4267.39	0.74019	3981.12
0.95706	15740.7	0.93132	7108.17	0.84859	4769.11	1.05874	6173.4	0.9592	4539.43	0.78665	4231.11
0.9816	22222.2	0.9592	11247.8	0.89814	6875.14	1.0906	9044.47	1.00255	4811.47	0.82647	4481.1
1.00613	30555.6	0.98663	16522.6	0.94725	9981.16	1.1313	14519.5	1.0552	5083.5	0.87204	4731.09
1.03067	39814.8	1.01096	21530.3	0.98397	12087.2	1.15785	19727.5	1.09856	6355.54	0.91451	4981.08
1.04294	49074.1	1.02822	28741.3	1.02158	12583.2	1.18085	24401.3	1.14104	7627.58	0.95521	5231.07
1.06135	58333.3	1.04591	34617	1.05211	17858	1.20475	30410.5	1.17864	9311.55	1.00123	5481.06
1.07362	67592.6	1.06184	40425.9	1.07688	24401.3	1.22908	38222.5	1.20828	12917.1	1.05476	5731.05
1.09202	76851.9	1.08087	46902.5	1.09945	31211.8	1.24678	43564	1.23793	17724.4	1.09768	5981.04
1.09816	86111.1	1.08883	53178.8	1.11847	38689.9	1.2658	49573.2	1.26934	23934	1.13219	6231.03
1.11043	95370.4	1.10697	59254.7	1.13617	45834.2	1.28438	57118.1	1.29279	29208.7	1.16979	6481.02
1.1227	104630	1.11272	65531	1.15741	53112	1.30341	64396	1.31757	35151.1	1.21138	6731.01
1.12883	113889	1.12599	71673.8	1.16935	60523.4	1.32332	72742.1	1.3419	42295.4	1.24545	11247.8
1.13497	123148	1.13617	78884.8	1.18838	69136.6	1.34057	81221.7	1.36358	49506.5	1.27288	14386
		1.14811	85361.4	1.20519	76147.3	1.35207	89033.7	1.3826	55515.7	1.29943	18525.7
		1.15564	90970	1.21448	83558.7	1.36889	96778.9	1.40605	63928.6	1.32199	22665.3
		1.17068	97914	1.22642	91237.1	1.38304	104591	1.42552	71139.6	1.34367	27606.2
		1.17643	104257	1.24102	98915.5	1.39765	111668	1.43835	76481.1	1.36756	32947.8
		1.18838	109866	1.25297	105926	1.40959	119681	1.45074	81889.4	1.38835	37755.1
		1.19147	116142	1.26403	113671	1.418	127159	1.46711	89901.7	1.40871	43029.9
		1.20475	121751	1.27111	120816	1.43392	135171	1.48215	96645.4	1.42906	49306.2
		1.20784	128494	1.28527	128427	1.44675	142048	1.49631	104724	1.44675	55048.3
		1.21669	134303	1.29456	135839	1.4587	150127	1.51135	111535	1.46534	60990.7
		1.22864	139711	1.30429	142716	1.4702	156404	1.52462	119147	1.48215	66732.9
		1.24191	145787	1.31757	150328	1.47817	161411	1.53745	126358	1.49675	72675.3
		1.24633	152731	1.32907	157806	1.48569	167020	1.5525	134103	1.51356	79352.2
		1.25828	158807	1.34057	164349	1.49719	172028	1.56488	141047	1.53303	84960.8
		1.26403	165084	1.35119	171627	1.50427	176501	1.57904	147590	1.54586	90636.2
		1.27775	169757	1.36535	178170	1.51445	181642	1.59187	155602	1.55957	96511.8
		1.2866	175166	1.37995	185648	1.52462	186049	1.6047	161879	1.57064	102321
		1.30297	181909	1.39278	192192	1.53745	190790	1.62151	169891	1.5817	107796
						1.54763	196064	1.6339	176701	1.59453	113738
						1.55957	200338	1.64983	183579	1.60603	119013
						1.57594	206080	1.66532	190790	1.61665	124955
								1.68124	196932	1.62815	131365
								1.70071	203743	1.64452	138910
								1.71885	210687	1.65868	146655
								1.74097	216963	1.6693	153132
										1.68257	158874
										1.69584	165551
										1.71354	171961
										1.7277	178638
										1.74318	186183
										1.75646	191591
										1.76973	197533
										1.78389	203275
										1.79937	209351
										1.8122	213892
										1.82769	219233
										1.84229	224308
										1.85866	229315

## Sheet: Fig. 11(a)
Axial stress		U		Ue		UD
Strain / %	Stress / MPa	Strain / %	Stress / MPa	Strain / %	Stress / MPa	Strain / %	Stress / MPa
0	0.03583	0	-3.20955	0	-3.50458	0	-3.1112
0.06	6.39546	0.06	-2.98008	0.06	-2.9473	0.06	-3.20955
0.12	13.0501	0.12	-2.32445	0.12	-2.19332	0.12	-3.66849
0.18	19.2131	0.18	-0.91484	0.18	-0.88206	0.18	-3.04564
0.24	25.671	0.24	0.95371	0.24	0.69146	0.24	-2.88173
0.3	32.1618	0.3	3.51068	0.3	2.82226	0.3	-2.71782
0.36	38.4886	0.36	6.36268	0.36	5.87095	0.36	-2.58173
0.42	45.045	0.42	10.1326	0.42	8.91964	0.42	-2.32445
0.48	51.9946	0.48	13.8697	0.48	12.7879	0.48	-2.16054
0.54	58.3543	0.54	18.3935	0.54	17.0822	0.54	-1.96385
0.6	64.55	0.6	23.7369	0.6	21.6717	0.6	-1.53769
0.66	71.4997	0.66	29.3098	0.66	27.0479	0.66	-1.27543
0.72	77.8593	0.72	35.7678	0.72	32.9813	0.72	-0.91484
0.78	84.809	0.78	42.1602	0.78	39.5049	0.78	-0.75093
0.84	91.2014	0.84	49.241	0.84	46.1923	0.84	-0.06252
0.9	97.3644	0.9	56.3546	0.9	52.847	0.9	0.95371
0.96	102.806	0.96	63.0093	0.96	58.092	0.96	1.70769
1.02	104.839	1.02	67.697	1.02	61.0096	1.02	3.57624
1.08	101.56	1.08	69.9917	1.08	59.6655	1.08	7.11665
1.14	88.9389	1.14	66.943	1.14	48.6341	1.14	14.9518

## Sheet: Fig. 11(b)
Axial stress		U		Ue		UD
Strain / %	Stress / MPa	Strain / %	Stress / MPa	Strain / %	Stress / MPa	Strain / %	Stress / MPa
0	0	0	-2.55328	0	-2.76588	0	-2.42571
0.06	10.5006	0.06	-1.61782	0.06	-2.55328	0.06	-2.21311
0.12	19.6425	0.12	-0.29968	0.12	-1.53278	0.12	-2.0958
0.18	29.0396	0.18	2.20904	0.18	0.63577	0.18	-1.49026
0.24	38.1815	0.24	5.14297	0.24	2.84685	0.24	-0.85245
0.3	47.6636	0.3	8.84226	0.3	6.41859	0.3	-0.25716
0.36	56.9757	0.36	13.4345	0.36	11.2659	0.36	-0.15716
0.42	66.4578	0.42	18.7071	0.42	15.9432	0.42	0.21057
0.48	75.5572	0.48	24.83	0.48	21.5985	0.48	0.76334
0.54	85.1244	0.54	31.931	0.54	28.1041	0.54	1.65627
0.6	94.3939	0.6	39.9674	0.6	35.1626	0.6	2.3366
0.66	103.408	0.66	48.8117	0.66	43.0289	0.66	2.88937
0.72	113.018	0.72	58.2513	0.72	51.7881	0.72	3.73978
0.78	122.543	0.78	68.0736	0.78	61.1852	0.78	4.76028
0.84	131.812	0.84	78.3636	0.84	71.0075	0.84	5.90834
0.9	140.869	0.9	89.9717	0.9	81.3825	0.9	6.63119
0.96	148.905	0.96	100.049	0.96	88.9512	0.96	8.45958
1.02	154.008	1.02	108.808	1.02	95.8821	1.02	10.4581
1.08	156.729	1.08	115.569	1.08	99.794	1.08	13.392
1.14	155.198	1.14	119.226	1.14	98.9436	1.14	18.1118
1.2	150.138	1.2	121.224	1.2	92.8206	1.2	26.1482
1.26	140.826	1.26	121.777	1.26	83.466	1.26	36.5657
1.32	132.492	1.32	122.457	1.32	73.4722	1.32	48.1769

## Sheet: Fig. 11(c)
Axial stress		U		Ue		UD
Strain / %	Stress / MPa	Strain / %	Stress / MPa	Strain / %	Stress / MPa	Strain / %	Stress / MPa
0	0	0	-2.78065	0	-3.62888	0	-3.8295
0.06	13.0364	0.06	-2.53117	0.06	-3.3295	0.06	-3.57836
0.12	24.762	0.12	-0.33574	0.12	-1.98231	0.12	-3.08002
0.18	36.1882	0.18	3.20688	0.18	1.01145	0.18	-2.13408
0.24	47.1154	0.24	6.7495	0.24	4.85345	0.24	-1.43345
0.3	58.5915	0.3	11.9387	0.3	9.1944	0.3	-0.8846
0.36	70.5666	0.36	17.6767	0.36	14.683	0.36	-0.8846
0.42	82.0426	0.42	24.4626	0.42	21.2193	0.42	0.76197
0.48	93.7682	0.48	32.6456	0.48	28.5541	0.48	0.76197
0.54	104.396	0.54	41.6767	0.54	36.737	0.54	1.56031
0.6	115.573	0.6	52.0052	0.6	46.3171	0.6	2.65802
0.66	126.749	0.66	63.4813	0.66	57.1944	0.66	3.75573
0.72	138.475	0.72	75.4564	0.72	67.5728	0.72	4.55407
0.78	149.652	0.78	88.0302	0.78	79.2983	0.78	5.65178
0.84	161.128	0.84	102.201	0.84	92.1216	0.84	7.04887
0.9	172.305	0.9	115.822	0.9	104.646	0.9	8.64555
0.96	181.585	0.96	130.043	0.96	116.671	0.96	10.2921
1.02	188.371	1.02	141.219	1.02	125.103	1.02	13.2859
1.08	192.213	1.08	150.5	1.08	130.292	1.08	16.8285
1.14	191.115	1.14	155.939	1.14	130.841	1.14	22.5665
1.2	186.475	1.2	158.384	1.2	124.853	1.2	31.5478
1.26	176.396	1.26	159.232	1.26	112.829	1.26	43.3233
1.32	164.671	1.32	160.03	1.32	100.005	1.32	57.1944

## Sheet: Fig. 11(d)
Axial stress		U		Ue		UD
Strain / %	Stress / MPa	Strain / %	Stress / MPa	Strain / %	Stress / MPa	Strain / %	Stress / MPa
0	0	0	-2.49483	0	-2.79166	0	-3.14785
0.08	15.4334	0.07865	-2.13864	0.08058	-2.79166	0.08	-3.44467
0.14659	28.1968	0.1482	0.41404	0.15174	-0.59516	0.14981	-2.79166
0.21582	41.6726	0.21421	3.56038	0.21421	2.31372	0.21582	-1.545
0.28184	54.1392	0.2799	7.77529	0.2799	5.81625	0.28538	-1.18881
0.34592	66.6059	0.35107	14.1273	0.34946	10.6248	0.35107	-0.23897
0.41708	79.7255	0.41708	21.1917	0.41547	17.0362	0.41708	0.41404
0.47955	91.8359	0.47955	28.553	0.48309	24.0413	0.4847	0.71087
0.54717	104.006	0.55071	37.5171	0.55426	32.0555	0.55232	2.0169
0.61672	117.125	0.61833	47.0748	0.61672	41.0196	0.61833	2.96673
0.68274	130.245	0.68274	57.6418	0.68596	50.9335	0.6808	3.91657
0.75036	142.059	0.75197	70.7614	0.74843	62.7471	0.74521	4.56958
0.81798	156.128	0.81605	83.228	0.81798	75.57	0.81959	6.17244
0.8856	168.001	0.88399	98.2473	0.88206	88.0366	0.88721	7.4191
0.94646	180.764	0.94968	113.92	0.94968	102.403	0.94968	8.36893
1.02085	192.281	1.0173	129.295	1.01924	115.522	1.0173	10.328
1.08525	203.501	1.08332	143.661	1.08686	128.642	1.08525	12.5245
1.15094	211.159	1.15094	155.831	1.15094	137.25	1.15094	15.7302
1.21695	215.018	1.21888	166.398	1.22049	144.611	1.22403	19.2327
1.2865	215.315	1.28296	172.453	1.2865	145.62	1.28457	24.3974
1.35058	211.812	1.35413	175.956	1.35058	141.109	1.34897	32.7085
1.41821	203.501	1.42175	177.915	1.41821	130.542	1.42014	44.2253
1.48937	190.382	1.48776	179.162	1.48776	116.472	1.48422	59.2446

## Sheet: Fig. 11(e)
Axial stress		U		Ue		UD
Strain / %	Stress / MPa	Strain / %	Stress / MPa	Strain / %	Stress / MPa	Strain / %	Stress / MPa
0	0	0	-3.72812	0	-3.3575	0	-4.03697
0.09241	17.7678	0.09241	-2.67803	0.09422	-3.72812	0.09639	-3.73697
0.17016	32.0984	0.16799	-0.269	0.17197	-1.31909	0.17016	-3.3575
0.24176	45.0083	0.24393	2.75772	0.24393	0.71931	0.24393	-2.30741
0.31554	57.6094	0.31771	8.56409	0.31951	5.16675	0.31771	-1.99856
0.39148	71.94	0.39148	13.3204	0.38967	10.2936	0.3875	-0.94847
0.46742	85.2205	0.46525	20.1768	0.46344	16.7177	0.46127	0.03985
0.53902	98.1922	0.54119	27.9598	0.54119	23.883	0.53902	0.71931
0.61279	111.782	0.61099	37.1636	0.61099	32.0984	0.61099	1.39878
0.68874	125.062	0.68657	47.4174	0.68476	41.611	0.68657	2.75772
0.7607	138.404	0.7607	59.3389	0.7607	51.4942	0.76251	3.80781
0.8323	151.314	0.83447	71.5694	0.83628	63.7864	0.8323	4.79613
0.90825	164.965	0.90825	84.9117	0.91222	75.3374	0.90608	6.52569
0.97985	178.246	0.98383	99.86	0.986	88.9885	0.986	7.88462
1.0576	192.577	1.0576	115.241	1.0576	103.257	1.05977	9.24356
1.13173	205.178	1.13173	131.239	1.13354	117.959	1.12956	10.9731
1.20731	216.42	1.20731	145.879	1.20551	128.83	1.20731	12.6409
1.28109	224.573	1.28326	158.85	1.27928	138.713	1.28326	16.0383
1.35703	229.021	1.35884	168.733	1.35088	145.199	1.35884	20.1768
1.4308	230.38	1.43261	176.516	1.43261	147.917	1.4308	25.9214
1.50276	227.291	1.50674	180.655	1.50674	144.52	1.50674	32.7779
1.58052	219.447	1.57654	183.002	1.57835	135.316	1.58052	44.02
1.65212	208.575	1.65429	185.72	1.65429	122.344	1.65429	58.9683
1.72806	197.333	1.72806	188.809	1.72408	111.473	1.72408	73.6696

## Sheet: Fig. 11(f)
Axial stress		U		Ue		UD
Strain / %	Stress / MPa	Strain / %	Stress / MPa	Strain / %	Stress / MPa	Strain / %	Stress / MPa
0	0	0	-2.56328	0	-3.32256	0	-3.66768
0.09553	22.0786	0.1013	-1.38986	0.10346	-3.32256	0.0977	-3.66768
0.17087	37.1951	0.17484	1.57821	0.17087	-0.28546	0.17484	-1.80401
0.24404	52.3806	0.24981	6.13386	0.24404	2.75164	0.24801	-0.63058
0.32118	67.497	0.31902	11.4488	0.32118	7.65241	0.31902	0.47382
0.39219	83.7869	0.39219	17.523	0.39039	14.1408	0.39039	0.81894
0.46537	99.3865	0.46753	26.2201	0.46753	21.3193	0.46537	1.57821
0.54251	115.262	0.53854	34.9173	0.53854	29.2572	0.54251	3.51091
0.61568	129.688	0.61172	45.202	0.61172	39.4729	0.61172	4.27019
0.68309	144.805	0.68705	57.6955	0.68705	48.2391	0.68489	5.37459
0.75626	159.231	0.76023	70.9483	0.76023	60.7326	0.75807	7.30728
0.83124	175.107	0.8334	84.9603	0.83124	73.5712	0.8334	8.41168
0.90441	190.637	0.90838	100.836	0.90261	87.5833	0.90838	10.3444
0.97975	207.342	0.97759	117.126	0.97975	103.873	0.98372	11.8629
1.05076	221.354	1.05076	135.349	1.05076	119.059	1.05293	12.9673
1.1279	236.125	1.1261	153.157	1.13007	135.694	1.1261	15.2452
1.19927	249.792	1.19927	170.206	1.19927	148.601	1.19711	18.6274
1.27245	258.075	1.27065	185.323	1.27065	160.336	1.27425	22.0786
1.34562	264.149	1.34779	196.367	1.34166	168.688	1.34779	26.6343
1.42096	266.082	1.42276	205.064	1.41303	171.311	1.42276	32.2943
1.49017	264.563	1.49197	211.138	1.49413	170.206	1.4981	39.4729
1.56334	257.73	1.56911	214.934	1.56515	162.268	1.56515	50.4479
1.63652	246.755	1.64229	217.557	1.63652	149.775	1.64048	65.6333
1.71366	234.952	1.70753	220.18	1.70969	136.453	1.70753	80.4047
1.77097	225.15	1.77097	222.872	1.76304	126.997	1.76701	92.5531

[truncated: 2 more sheets: Fig. 12(a), Fig. 12(b)]
